# Supplementary material for: Cross-property deep transfer learning framework for enhanced predictive analytics on small materials data
Source: Nat Commun. 2021 Nov 15;12:6595. doi: 10.1038/s41467-021-26921-5 (PMC8594437; doi:10.1038/s41467-021-26921-5)
Supplement: Supplementary file 3 — Source Data [file 41467_2021_26921_MOESM3_ESM.xlsx]

## Sheet: Table 2
Property	Data Size	Base	MAE of Best SC Model	MAE of Best TL Model
KLU	28056	18.77	11.96	11.37
KAA	28171	5.234	2.978	2.821
BgOptb	28163	0.988	0.279	0.251
Deltae	28155	0.85	0.135	0.12
Encut	28108	246.25	76.99	83.09
Ehull	27297	0.131	0.055	0.05
Magoszi	25844	1.225	0.438	0.405
Magout	25357	1.176	0.393	0.369
Eps	25150	3.829	1.462	1.304
PPF	16250	650.5	543.1	508.6
NPF	16250	658.1	546.3	493
Pem300k	16763	1.918	1.293	1.111
Nem300k	16760	1.918	1.282	1.183
PSB	14439	163.3	68.34	60.53
NSB	14144	108.69	57.83	53.32
Meps	11349	4.905	1.926	1.832
MaxM	10963	285.32	72.66	65.69
MinM	10930	40.89	24.85	23.51
ETC11	10839	81.66	37.35	34.03
ETC12	10759	44.96	19.05	17.15
ETC13	10846	42.54	15.65	13.9
ETC22	10832	84.06	36.99	32.13
ETC33	10856	84.12	38.93	33.89
ETC44	9986	29.55	17.24	14.76
ETC55	9755	26.61	14.9	11.71
ETC66	9739	27.59	15.83	13.81
BulkKV	10743	49.11	11.83	11.01
ShearGV	10209	24.28	11.9	11.11
BgMbj	7296	1.911	0.555	0.508
Spillage	3866	0.501	0.379	0.371
SLME	3006	9.439	7.193	6.877
MaxIrM	2302	426	108.2	104.6
MinIrM	2268	66.16	49.9	47.14
PMDiEl	2126	5.757	3.221	3.07
PMDi	2126	6.977	3.931	3.761
PMDiIo	2126	2.577	0.847	0.791
PMEij	1123	0.52	0.436	0.415
PMDij	689	46.47	24.43	22.32
Exfoli	557	62.93	59.37	48.11

## Sheet: Table 3
Property	Data Size	Base	MAE of Best SC Model	MAE of Best TL Model
KLU	28056	18.77	11.96	11.15
KAA	28171	5.234	2.978	2.832
BgOptb	28163	0.988	0.279	0.251
Deltae	28155	0.85	0.135	0.125
Encut	28108	246.25	76.99	82.26
Ehull	27297	0.131	0.055	0.05
Magoszi	25844	1.225	0.438	0.405
Magout	25357	1.176	0.393	0.376
Eps	25150	3.829	1.462	1.262
PPF	16250	650.5	543.1	494
NPF	16250	658.1	546.3	512.3
Pem300k	16763	1.918	1.293	1.228
Nem300k	16760	1.918	1.282	1.197
PSB	14439	163.3	68.34	60.25
NSB	14144	108.69	57.83	54.53
Meps	11349	4.905	1.926	1.776
MaxM	10963	285.32	72.66	65.69
MinM	10930	40.89	24.85	23.51
ETC11	10839	81.66	37.35	33.19
ETC12	10759	44.96	19.05	17.23
ETC13	10846	42.54	15.65	13.93
ETC22	10832	84.06	36.99	31.35
ETC33	10856	84.12	38.93	34.22
ETC44	9986	29.55	17.24	14.63
ETC55	9755	26.61	14.9	11.74
ETC66	9739	27.59	15.83	13.1
BulkKV	10743	49.11	11.83	11.28
ShearGV	10209	24.28	11.9	11.01
BgMbj	7296	1.911	0.555	0.534
Spillage	3866	0.501	0.379	0.373
SLME	3006	9.439	7.193	6.42
MaxIrM	2302	426	108.2	103.4
MinIrM	2268	66.16	49.9	44.45
PMDiEl	2126	5.757	3.221	2.715
PMDi	2126	6.977	3.931	3.561
PMDiIo	2126	2.577	0.847	0.774
PMEij	1123	0.52	0.436	0.367
PMDij	689	46.47	24.43	23.46
Exfoli	557	62.93	59.37	51.56

## Sheet: Table4
Property	Data Size	Base	MAE of Best SC Model	MAE of Best TL Model
KLU	28056	18.77	10.79	11.15
KAA	28171	5.234	2.722	2.832
BgOptb	28163	0.988	0.279	0.251
Deltae	28155	0.85	0.135	0.125
Encut	28108	246.25	76.99	82.26
Ehull	27297	0.131	0.058	0.05
Magoszi	25844	1.225	0.438	0.405
Magout	25357	1.176	0.393	0.376
Eps	25150	3.829	1.28	1.262
PPF	16250	650.5	495	494
NPF	16250	658.1	484.2	512.3
Pem300k	16763	1.918	1.086	1.228
Nem300k	16760	1.918	1.086	1.197
PSB	14439	163.3	56.49	60.25
NSB	14144	108.69	48.93	54.53
Meps	11349	4.905	1.784	1.776
MaxM	10963	285.32	57.38	65.69
MinM	10930	40.89	24.12	23.51
ETC11	10839	81.66	34.53	33.19
ETC12	10759	44.96	16.6	17.23
ETC13	10846	42.54	14.09	13.93
ETC22	10832	84.06	34.62	31.35
ETC33	10856	84.12	35.82	34.22
ETC44	9986	29.55	15.23	14.63
ETC55	9755	26.61	12.4	11.74
ETC66	9739	27.59	13.53	13.1
BulkKV	10743	49.11	11.83	11.28
ShearGV	10209	24.28	11.26	11.01
BgMbj	7296	1.911	0.555	0.534
Spillage	3866	0.501	0.41	0.373
SLME	3006	9.439	7.193	6.42
MaxIrM	2302	426	87.67	103.4
MinIrM	2268	66.16	38.52	44.45
PMDiEl	2126	5.757	3.911	2.715
PMDi	2126	6.977	4.336	3.561
PMDiIo	2126	2.577	0.847	0.774
PMEij	1123	0.52	0.436	0.367
PMDij	689	46.47	26.46	23.46
Exfoli	557	62.93	54.26	51.56

## Sheet: Table 5
Property (Unit)	Data Size	Base	MAE of Best SC Model	MAE of Best TL Model
Formation Energy (eV/atom)	1643	1.0327	0.0964	0.0708
Band Gap (eV)	4920	1.2061	0.4458	0.3551

## Sheet: Table S5
Property	Base	Scratch (SC) Models		Transfer Learning (TL) with Deltae as source property
		SC: ML(EF)	SC:DL(EF)	TL: ML(FeatExtr)	TL:DL(FeatExtr)	TL:FineTune	TL:ModFineTune	TL:Freezing
KLU	19.03	12.01	11.83	11.35	11.37	11.66	11.53	15.24
KAA	5.027	2.957	2.972	2.857	2.855	2.895	2.899	3.971
BgOptb	0.941	0.314	0.246	0.283	0.217	0.215	0.211	0.569
Deltae	0.861	0.314	0.141	0.162	0.126	0.12	0.124	0.234
Encut	244.9	83.05	88.89	105.6	86.72	92.17	92.38	187
Ehull	0.13	0.068	0.057	0.064	0.053	0.05	0.052	0.069
MagOszi	1.201	0.434	0.39	0.489	0.354	0.341	0.361	0.727
MagOut	1.251	0.459	0.403	0.466	0.359	0.358	0.343	0.806
Eps	3.734	1.525	1.418	1.431	1.263	1.285	1.286	2.782
PPf	649.6	514.8	514.9	494.7	477.2	488.8	487.6	596.6
NPf	647.1	555.4	531.4	516.1	496.5	516.2	507.5	601.8
PEM300K	1.972	1.277	1.225	1.208	1.19	1.157	1.208	1.715
NEM300K	1.972	1.277	1.235	1.208	1.135	1.159	1.221	1.717
PSb	165.9	61.06	59.64	61.23	53.02	54.03	54.36	104.4
NSb	111.8	57.7	54.23	56.73	47.71	50.16	50.47	84.11
Meps	4.831	2.143	2.01	2.064	1.84	1.874	1.843	3.74
MaxM	297.5	66.02	67.41	79.84	61.95	65.23	59.05	231.7
MinM	37.08	22.6	21.25	22.53	18.9	20.52	20.46	23.23
ETC11	78.65	40.11	35.9	34.88	32.93	35.09	33.18	74.8
ETC12	43.26	18.66	17.17	16.58	15.4	16.07	16.01	40.43
ETC13	41.2	17.55	15.36	14.7	13.42	12.94	13.39	38.28
ETC22	81.36	39.93	36.53	34.22	31.83	34.22	32.74	78.6
ETC33	86.56	43.85	38.58	36.07	33.43	34.62	34.94	82.28
ETC44	28.48	16.5	15.94	14.75	13.73	14.65	14.03	26.82
ETC55	26.82	15.37	14.62	13.38	12.48	13.3	13.31	24.15
ETC66	29.32	16.26	15.6	14.47	13.16	13.76	14.44	27.81
Bulk	48.21	16	11.57	11.88	10.92	10.62	11.45	45.85
Shear	48.21	13.28	12.35	11.97	11.19	11.38	11.57	23.19
BgMbj	1.742	0.734	0.529	0.608	0.491	0.492	0.519	1.168
Spillage	0.533	0.381	0.368	0.374	0.343	0.384	0.365	0.491
SLME	9.233	6.579	6.914	6.824	6.425	6.653	6.646	8.376
MaxIrM	485.5	85.81	103.7	103.4	96.8	100.2	98.78	406.9
MinIrM	65.7	48.82	47.4	44.03	42.25	42.6	44.66	62.31
PMDiEl	7.227	4.503	4.144	4.777	3.712	4.125	3.83	6.243
PMDi	8.538	5.001	4.693	4.913	4.421	4.635	4.277	7.896
PMDiIo	2.477	0.892	0.849	0.928	0.717	0.804	0.77	2.125
PMEij	0.455	0.306	0.326	0.345	0.333	0.417	0.388	0.392
PMDij	43.66	28.52	28.27	27.51	27.54	27.52	28.62	30.07
Exfoli	79.49	65.04	66.97	58.44	63.77	68.52	62.46	74.47

## Sheet: Table S7
Property	Base	Scratch (SC) Models		Transfer Learning (TL) with different source properties
		SC: ML(EF)	SC:DL(EF)	Deltae	Bandgap	Volume	Total	Magmom	Stability
KLU	19.14±0.17	11.77±0.30	11.63±0.26	11.28±0.27	11.74±0.28	11.39±0.25	11.33±0.29	11.54±0.25	11.39±0.28
KAA	5.105±0.080	2.930±0.052	2.983±0.061	2.811±0.068	2.960±0.060	2.921±0.068	2.822±0.066	2.921±0.064	2.942±0.064
BgOptb	0.949±0.012	0.328±0.009	0.249±0.011	0.229±0.010	0.261±0.019	0.247±0.010	0.235±0.010	0.229±0.012	0.231±0.010
Deltae	0.847±0.013	0.198±0.041	0.134±0.006	0.121±0.004	0.152±0.004	0.138±0.005	0.130±0.004	0.141±0.004	0.135±0.005
Encut	245.7±2.7	79.20±2.28	85.94±2.21	99.29±4.43	88.78±3.82	85.15±2.94	86.21±3.79	86.07±2.94	85.57±3.04
Ehull	0.133±0.003	0.069±0.002	0.057±0.002	0.052±0.002	0.060±0.003	0.056±0.002	0.055±0.002	0.057±0.003	0.054±0.002
MagOszi	1.231±0.021	0.462±0.022	0.423±0.026	0.385±0.027	0.418±0.023	0.398±0.028	0.387±0.023	0.378±0.026	0.398±0.022
MagOut	1.241±0.024	0.457±0.021	0.415±0.023	0.382±0.023	0.406±0.015	0.393±0.016	0.387±0.021	0.374±0.010	0.409±0.020
Eps	3.740±0.052	1.561±0.041	1.464±0.036	1.305±0.051	1.462±0.033	1.381±0.047	1.277±0.026	1.350±0.032	1.317±0.030
PPf	658.0±9.5	543.5±14.6	534.2±13.4	492.2±17.6	514.3±14.3	527.1±17.8	496.4±16.6	502.6±12.4	492.2±17.3
NPf	658.2±17.1	556.4±20.6	543.6±19.8	499.6±22.2	524.5±19.1	527.6±23.8	496.8±23.5	506.9±21.6	503.9±19.9
PEM300K	1.981±0.045	1.306±0.022	1.272±0.025	1.206±0.035	1.237±0.035	1.233±0.033	1.170±0.026	1.207±0.031	1.234±0.023
NEM300K	1.981±0.045	1.306±0.022	1.273±0.023	1.173±0.024	1.238±0.037	1.243±0.024	1.169±0.024	1.201±0.030	1.234±0.023
PSb	163.3±2.2	64.84±2.97	61.24±2.33	54.71±2.13	56.21±2.65	60.51±2.06	54.49±2.64	57.34±2.36	55.29±2.53
NSb	109.3±1.9	58.22±2.35	54.75±2.23	49.03±1.99	50.91±2.67	53.62±2.58	49.09±2.01	50.47±2.61	49.82±2.40
Meps	4.928±0.106	2.173±0.067	2.051±0.053	1.904±0.056	2.005±0.078	1.984±0.063	1.864±0.070	1.916±0.066	1.897±0.054
MaxM	312.4±17.2	70.24±4.98	70.11±3.99	64.96±5.07	74.60±4.98	67.08±5.12	68.03±5.55	67.87±5.55	68.26±5.69
MinM	38.52±1.10	24.66±1.50	22.63±1.10	21.23±1.32	23.41±1.30	22.29±1.13	21.20±0.95	22.78±1.56	21.27±1.08
ETC11	81.07±2.77	39.96±1.84	36.05±1.76	32.04±1.32	35.68±1.49	35.39±1.56	32.13±1.36	34.38±1.44	33.95±1.34
ETC12	43.39±1.32	19.54±0.78	17.86±0.64	16.26±0.74	18.17±0.65	17.00±0.68	16.58±0.82	17.14±0.69	16.59±0.83
ETC13	41.49±1.09	17.09±0.44	14.61±0.69	13.37±0.65	14.91±0.61	13.51±0.59	12.98±0.57	13.77±0.62	13.33±0.40
ETC22	81.08±1.34	40.55±1.08	36.47±1.30	32.47±1.67	36.34±1.47	34.17±1.74	32.34±1.79	35.52±1.36	33.46±1.34
ETC33	85.12±2.02	42.77±2.12	38.15±1.64	33.99±1.65	38.86±1.99	35.66±1.95	33.65±1.41	35.55±1.96	33.51±1.68
ETC44	29.33±0.87	17.64±0.58	16.65±0.55	14.10±0.52	16.57±0.55	14.93±0.55	14.39±0.52	15.11±0.68	14.32±0.43
ETC55	27.54±0.95	15.44±0.71	15.05±0.76	12.59±0.68	14.35±0.72	13.72±0.70	13.07±0.75	13.99±0.57	12.86±0.69
ETC66	27.52±1.02	15.48±0.64	14.73±0.51	12.77±0.46	14.37±0.53	13.37±0.58	12.88±0.383	13.80±0.50	12.54±0.46
Bulk	48.39±0.90	16.66±0.40	12.02±0.46	11.42±0.56	12.70±0.38	11.48±0.48	11.26±0.41	11.40±0.39	11.26±0.41
Shear	27.30±7.37	13.72±0.53	12.29±0.46	10.51±0.46	11.89±0.53	11.29±0.59	10.66±0.52	11.33±0.40	10.57±0.53
BgMbj	1.843±0.051	0.723±0.041	0.546±0.025	0.530±0.032	0.510±0.012	0.543±0.026	0.517±0.019	0.519±0.024	0.543±0.024
Spillage	0.496±0.028	0.368±0.019	0.359±0.019	0.362±0.018	0.351±0.017	0.357±0.013	0.367±0.019	0.368±0.021	0.335±0.020
SLME	9.419±0.381	6.959±0.404	6.775±0.446	6.581±0.353	6.526±0.358	6.779±0.381	6.696±0.422	6.430±0.347	6.434±0.305
MaxIrM	445.5±35.7	96.98±12.30	99.91±7.16	94.18±8.46	106.51±7.66	99.34±2.96	88.88±4.93	94.69±9.05	101.30±6.04
MinIrM	66.00±3.70	46.74±4.93	42.16±3.52	42.08±1.77	41.99±2.97	41.05±2.97	39.73±3.59	44.60±2.77	37.88±2.93
PMDiEl	6.814±0.471	4.363±0.555	4.116±0.408	4.128±0.511	4.532±0.567	3.880±0.470	3.903±0.383	4.372±0.505	3.788±0.423
PMDi	8.124±0.410	4.937±0.517	4.714±0.390	4.498±0.532	5.246±0.614	4.566±0.347	4.225±0.391	4.963±0.460	4.327±0.460
PMDiIo	2.630±0.218	0.888±0.154	0.820±0.111	0.774±0.111	0.815±0.116	0.819±0.157	0.778±0.109	0.813±0.096	0.796±0.104
PMEij	0.479±0.087	0.353±0.066	0.324±0.061	0.375±0.067	0.314±0.047	0.314±0.055	0.361±0.087	0.320±0.065	0.322±0.055
PMDij	56.90±20.73	38.55±23.36	37.36±22.69	38.01±23.54	38.36±23.41	84.32±50.63	37.99±23.49	38.08±23.56	38.06±23.15
Exfoli	57.46±11.29	44.63±13.58	41.46±13.69	44.03±6.79	44.29±11.30	55.45±13.85	59.91±13.15	48.04±9.39	49.20±6.42

## Sheet: Table S9
Property	Base	Scratch (SC) Models				Transfer Learning (TL) with different source properties
		SC: ML(EF)	SC: ML(PA)	SC:DL(EF)	SC: DL(PA)	Deltae	Bandgap	Volume	Total	Magmom	Stability
KLU	19.14±0.17	11.77±0.30	10.79±0.24	11.63±0.26	11.40±0.27	11.28±0.27	11.74±0.28	11.39±0.25	11.33±0.29	11.54±0.25	11.39±0.28
KAA	5.105±0.080	2.930±0.052	2.667±0.039	2.983±0.061	2.837±0.045	2.811±0.068	2.960±0.060	2.921±0.068	2.822±0.066	2.921±0.064	2.942±0.064
BgOptb	0.949±0.012	0.328±0.009	0.250±0.008	0.249±0.011	0.250±0.008	0.229±0.010	0.261±0.019	0.247±0.010	0.235±0.010	0.229±0.012	0.231±0.010
Deltae	0.847±0.013	0.198±0.041	0.157±0.004	0.134±0.006	0.166±0.002	0.121±0.004	0.152±0.004	0.138±0.005	0.130±0.004	0.141±0.004	0.135±0.005
Encut	245.7±2.7	79.20±2.28	83.26±2.48	85.94±2.21	89.38±3.26	99.29±4.43	88.78±3.82	85.15±2.94	86.21±3.79	86.07±2.94	85.57±3.04
Ehull	0.133±0.003	0.069±0.002	0.066±0.002	0.057±0.002	0.059±0.002	0.052±0.002	0.060±0.003	0.056±0.002	0.055±0.002	0.057±0.003	0.054±0.002
MagOszi	1.231±0.021	0.462±0.022	0.464±0.015	0.423±0.026	0.502±0.098	0.385±0.027	0.418±0.023	0.398±0.028	0.387±0.023	0.378±0.026	0.398±0.022
MagOut	1.241±0.024	0.457±0.021	0.465±0.024	0.415±0.023	0.546±0.149	0.382±0.023	0.406±0.015	0.393±0.016	0.387±0.021	0.374±0.010	0.409±0.020
Eps	3.740±0.052	1.561±0.041	1.298±0.026	1.464±0.036	1.472±0.037	1.305±0.051	1.462±0.033	1.381±0.047	1.277±0.026	1.350±0.032	1.317±0.030
PPf	658.0±9.5	543.5±14.6	493.5±14.1	534.2±13.4	507.0±16.7	492.2±17.6	514.3±14.3	527.1±17.8	496.4±16.6	502.6±12.4	492.2±17.3
NPf	658.2±17.1	556.4±20.6	503.3±15.7	543.6±19.8	517.6±17.5	499.6±22.2	524.5±19.1	527.6±23.8	496.8±23.5	506.9±21.6	503.9±19.9
PEM300K	1.981±0.045	1.306±0.022	1.126±0.028	1.272±0.025	1.231±0.016	1.206±0.035	1.237±0.035	1.233±0.033	1.170±0.026	1.207±0.031	1.234±0.023
NEM300K	1.981±0.045	1.306±0.022	1.126±0.028	1.273±0.023	1.230±0.017	1.173±0.024	1.238±0.037	1.243±0.024	1.169±0.024	1.201±0.030	1.234±0.023
PSb	163.3±2.2	64.84±2.97	55.11±1.97	61.24±2.33	56.68±3.04	54.71±2.13	56.21±2.65	60.51±2.06	54.49±2.64	57.34±2.36	55.29±2.53
NSb	109.3±1.9	58.22±2.35	48.96±1.10	54.75±2.23	52.18±2.16	49.03±1.99	50.91±2.67	53.62±2.58	49.09±2.01	50.47±2.61	49.82±2.40
Meps	4.928±0.106	2.173±0.067	1.938±0.075	2.051±0.053	2.085±0.063	1.904±0.056	2.005±0.078	1.984±0.063	1.864±0.070	1.916±0.066	1.897±0.054
MaxM	312.4±17.2	70.24±4.98	61.60±4.73	70.11±3.99	65.48±5.39	64.96±5.07	74.60±4.98	67.08±5.12	68.03±5.55	67.87±5.55	68.26±5.69
MinM	38.52±1.10	24.66±1.50	25.44±1.35	22.63±1.10	21.71±1.10	21.23±1.32	23.41±1.30	22.29±1.13	21.20±0.95	22.78±1.56	21.27±1.08
ETC11	81.07±2.77	39.96±1.84	33.09±1.05	36.05±1.76	35.49±1.40	32.04±1.32	35.68±1.49	35.39±1.56	32.13±1.36	34.38±1.44	33.95±1.34
ETC12	43.39±1.32	19.54±0.78	16.60±0.63	17.86±0.64	17.60±0.60	16.26±0.74	18.17±0.65	17.00±0.68	16.58±0.82	17.14±0.69	16.59±0.83
ETC13	41.49±1.09	17.09±0.44	13.20±0.45	14.61±0.69	14.10±0.45	13.37±0.65	14.91±0.61	13.51±0.59	12.98±0.57	13.77±0.62	13.33±0.40
ETC22	81.08±1.34	40.55±1.08	33.37±1.10	36.47±1.30	35.90±1.47	32.47±1.67	36.34±1.47	34.17±1.74	32.34±1.79	35.52±1.36	33.46±1.34
ETC33	85.12±2.02	42.77±2.12	34.58±1.60	38.15±1.64	36.92±1.69	33.99±1.65	38.86±1.99	35.66±1.95	33.65±1.41	35.55±1.96	33.51±1.68
ETC44	29.33±0.87	17.64±0.58	14.85±0.37	16.65±0.55	15.99±0.45	14.10±0.52	16.57±0.55	14.93±0.55	14.39±0.52	15.11±0.68	14.32±0.43
ETC55	27.54±0.95	15.44±0.71	13.19±0.39	15.05±0.76	14.30±0.53	12.59±0.68	14.35±0.72	13.72±0.70	13.07±0.75	13.99±0.57	12.86±0.69
ETC66	27.52±1.02	15.48±0.64	12.97±0.57	14.73±0.51	14.13±0.47	12.77±0.46	14.37±0.53	13.37±0.58	12.88±0.38	13.80±0.50	12.54±0.46
Bulk	48.39±0.90	16.66±0.40	12.35±0.43	12.02±0.46	12.68±0.51	11.42±0.56	12.70±0.38	11.48±0.48	11.26±0.41	11.40±0.39	11.26±0.41
Shear	27.30±7.37	13.72±0.53	11.24±0.42	12.29±0.46	12.12±0.50	10.51±0.46	11.89±0.53	11.29±0.59	10.66±0.52	11.33±0.40	10.57±0.53
BgMbj	1.843±0.051	0.723±0.041	0.572±0.026	0.546±0.025	0.577±0.015	0.530±0.032	0.510±0.012	0.543±0.026	0.517±0.019	0.519±0.024	0.543±0.024
Spillage	0.496±0.028	0.368±0.019	0.368±0.014	0.359±0.019	0.348±0.020	0.362±0.018	0.351±0.017	0.357±0.013	0.367±0.019	0.368±0.021	0.335±0.020
SLME	9.419±0.381	6.959±0.404	6.810±0.190	6.775±0.446	6.862±0.444	6.581±0.353	6.526±0.358	6.779±0.381	6.696±0.422	6.430±0.347	6.434±0.305
MaxIrM	445.5±35.7	96.98±12.30	89.17±9.24	99.91±7.16	87.36±8.29	94.18±8.46	106.51±7.66	99.34±2.96	88.88±4.93	94.69±9.05	101.30±6.04
MinIrM	66.00±3.70	46.74±4.93	38.34±2.44	42.16±3.52	39.17±3.23	42.08±1.77	41.99±2.97	41.05±2.97	39.73±3.59	44.60±2.77	37.88±2.93
PMDiEl	6.814±0.471	4.363±0.555	4.398±0.567	4.116±0.408	3.954±0.560	4.128±0.511	4.532±0.567	3.880±0.470	3.903±0.383	4.372±0.505	3.788±0.423
PMDi	8.124±0.410	4.937±0.517	4.789±0.468	4.714±0.390	4.540±0.633	4.498±0.532	5.246±0.614	4.566±0.347	4.225±0.391	4.963±0.460	4.327±0.460
PMDiIo	2.630±0.218	0.888±0.154	0.877±0.134	0.820±0.111	0.870±0.161	0.774±0.111	0.815±0.116	0.819±0.157	0.778±0.109	0.813±0.096	0.796±0.104
PMEij	0.479±0.087	0.353±0.066	0.442±0.070	0.324±0.061	0.345±0.067	0.375±0.067	0.314±0.047	0.314±0.055	0.361±0.087	0.320±0.065	0.322±0.055
PMDij	56.90±20.73	38.55±23.36	38.91±22.94	37.36±22.69	34.27±22.57	38.01±23.54	38.36±23.41	84.32±50.63	37.99±23.49	38.08±23.56	38.06±23.15
Exfoli	57.46±11.29	44.63±13.58	43.42±9.78	41.46±13.69	39.82±14.46	44.03±6.79	44.29±11.30	55.45±13.85	59.91±13.15	48.04±9.39	49.20±6.42

## Sheet: Table S11
Property (Units):Size	Scratch (SC) Models						Transfer Learning (TL) Models
	SC:ML(EF)	SC:ML(PA)	AutoML(EF)	AutoML(PA)	SC:DL(EF)	SC:DL(PA)	TL:ML(FeatExtr)	TL:DL(FeatExtr)	TL:FineTune	TL:ModFineTune
Formation Enthalpy (eV/atom):1643	0.1902 ±0.0593	0.1586 ±0.0482	0.2465 ±0.0803	0.1186 ±0.0415	0.1095 ±0.0399	0.1115 ±0.0413	0.0987 ±0.0305	0.0785 ±0.0290	0.0745 ±0.0306	0.0879 ±0.0322
Band Gap (eV):4920	0.5483 ±0.1572	0.4560 ±0.1282	0.4938 ±0.1370	0.3466 ±0.0910	0.3323 ±0.1237	0.3179 ±0.1009	0.4350 ±0.1240	0.2638 ± 0.1000	0.3243 ±0.1007	0.3163 ±0.0985

## Sheet: Table S12
Property	Q95 for Best Model in Tables 2 and 5		Q95 for Best Model in Tables 3 and 5		Q95 for Best Model in Tables 4 and 5
	Best SC Model	Best TL Model	Best SC Model	Best TL Model	Best SC Model	Best TL Model
KLU	35.27	32.9	35.27	34.12	29.24	34.12
KAA	9.68	8.166	9.68	8.882	8.21	8.882
BgOptb	1.576	1.283	1.576	1.283	1.576	1.283
Deltae	0.514	0.445	0.514	0.445	0.514	0.445
Encut	315	351.2	315	357.4	315	357.4
Ehull	0.342	0.298	0.342	0.298	0.342	0.298
Magoszi	2.928	2.674	2.928	2.674	2.928	2.674
Magout	2.618	2.273	2.618	2.273	2.618	2.273
Eps	4.976	4.284	4.976	4.626	4.051	4.626
PPF	1801.9	1720.3	1801.9	1741.8	1415.1	1741.8
NPF	1951.6	1718.9	1951.6	1765.9	1413.3	1765.9
Pem300k	4.145	4.195	4.145	4.113	3.449	4.113
Nem300k	4.197	4.172	4.197	4.129	3.449	4.129
PSB	325.8	226.5	325.8	314.1	218.7	314.1
NSB	371.7	371.6	371.7	371.6	167.6	371.6
Meps	7.312	6.521	7.312	6.796	6.003	6.796
MaxM	249.4	214	249.4	214	213.8	214
MinM	174.5	167.4	174.5	131.2	174.5	131.2
ETC11	126.7	114.8	126.7	118.7	119	118.7
ETC12	63.72	63.55	63.72	61.73	51.37	61.73
ETC13	50.93	46.46	50.93	46.96	47.06	46.96
ETC22	124.8	120.7	124.8	118.8	121	118.8
ETC33	122.3	118.1	122.3	115.3	120	115.3
ETC44	57.99	54.29	57.99	50.75	50.98	50.75
ETC55	50.31	38.79	50.31	38.78	40.57	38.78
ETC66	51.26	51.18	51.26	45.63	47.17	45.63
BulkKV	40.96	40.79	40.96	37.34	40.96	37.34
ShearGV	43.96	39.2	43.96	39.54	43.96	39.54
BgMbj	2.075	2.01	2.075	2.066	2.075	2.066
Spillage	1.508	1.353	1.508	1.429	1.568	1.429
SLME	21.81	19.6	21.81	19.28	21.81	19.28
MaxIrM	487.5	425.3	487.5	442.1	271.1	442.1
MinIrM	184.2	153.2	184.2	172.2	128.1	172.2
PMDiEl	11.9	13.95	11.9	12.8	13.41	12.8
PMDi	11.65	11.34	11.65	11.34	14.77	11.34
PMDiIo	2.786	3.245	2.786	2.662	2.786	2.662
PMEij	1.734	1.633	1.734	1.287	1.734	1.287
PMDij	102.16	93.21	102.16	98.11	129.7	98.11
Exfoli	240.5	196.9	240.5	184.7	229	184.7
Expt Deltae	0.264	0.196	0.264	0.196	0.264	0.196
Expt Band Gap	2.238	1.667	2.238	1.667	2.304	1.667

## Sheet: Figure S1
Model	Train Size	Val Size	Test Size	Test MAE
SC:DL(EF)	2277	253	2811	0.2421
SC:DL(EF)	4553	506	2811	0.2111
SC:DL(EF)	6830	759	2811	0.1907
SC:DL(EF)	9107	1012	2811	0.1742
SC:DL(EF)	11383	1265	2811	0.1627
SC:DL(EF)	13660	1518	2811	0.1567
SC:DL(EF)	15937	1771	2811	0.1481
SC:DL(EF)	18214	2024	2811	0.1422
SC:DL(EF)	20490	2277	2811	0.1401
SC:DL(EF)	22767	2530	2811	0.1321
SC:DL(PA)	2277	253	2811	0.3012
SC:DL(PA)	4553	506	2811	0.2494
SC:DL(PA)	6830	759	2811	0.2396
SC:DL(PA)	9107	1012	2811	0.2218
SC:DL(PA)	11383	1265	2811	0.211
SC:DL(PA)	13660	1518	2811	0.2008
SC:DL(PA)	15937	1771	2811	0.1926
SC:DL(PA)	18214	2024	2811	0.1814
SC:DL(PA)	20490	2277	2811	0.18
SC:DL(PA)	22767	2530	2811	0.1709
SC:ML(EF)	2277	253	2811	0.2715
SC:ML(EF)	4553	506	2811	0.2398
SC:ML(EF)	6830	759	2811	0.2245
SC:ML(EF)	9107	1012	2811	0.2159
SC:ML(EF)	11383	1265	2811	0.206
SC:ML(EF)	13660	1518	2811	0.1999
SC:ML(EF)	15937	1771	2811	0.1937
SC:ML(EF)	18214	2024	2811	0.1926
SC:ML(EF)	20490	2277	2811	0.1872
SC:ML(EF)	22767	2530	2811	0.1861
SC:ML(PA)	2277	253	2811	0.2327
SC:ML(PA)	4553	506	2811	0.2094
SC:ML(PA)	6830	759	2811	0.1959
SC:ML(PA)	9107	1012	2811	0.1853
SC:ML(PA)	11383	1265	2811	0.1776
SC:ML(PA)	13660	1518	2811	0.1683
SC:ML(PA)	15937	1771	2811	0.1666
SC:ML(PA)	18214	2024	2811	0.1647
SC:ML(PA)	20490	2277	2811	0.1592
SC:ML(PA)	22767	2530	2811	0.1525
TL:FineTune	2277	253	2811	0.1809
TL:FineTune	4553	506	2811	0.1653
TL:FineTune	6830	759	2811	0.1504
TL:FineTune	9107	1012	2811	0.1432
TL:FineTune	11383	1265	2811	0.1371
TL:FineTune	13660	1518	2811	0.1346
TL:FineTune	15937	1771	2811	0.1307
TL:FineTune	18214	2024	2811	0.1311
TL:FineTune	20490	2277	2811	0.124
TL:FineTune	22767	2530	2811	0.1204
TL:ModFineTune	2277	253	2811	0.189
TL:ModFineTune	4553	506	2811	0.1669
TL:ModFineTune	6830	759	2811	0.1551
TL:ModFineTune	9107	1012	2811	0.1486
TL:ModFineTune	11383	1265	2811	0.1352
TL:ModFineTune	13660	1518	2811	0.1316
TL:ModFineTune	15937	1771	2811	0.1302
TL:ModFineTune	18214	2024	2811	0.1296
TL:ModFineTune	20490	2277	2811	0.1253
TL:ModFineTune	22767	2530	2811	0.1213
TL:DL(FeatExtr)	2277	253	2811	0.1974
TL:DL(FeatExtr)	4553	506	2811	0.1825
TL:DL(FeatExtr)	6830	759	2811	0.1673
TL:DL(FeatExtr)	9107	1012	2811	0.1626
TL:DL(FeatExtr)	11383	1265	2811	0.1534
TL:DL(FeatExtr)	13660	1518	2811	0.1497
TL:DL(FeatExtr)	15937	1771	2811	0.1409
TL:DL(FeatExtr)	18214	2024	2811	0.1386
TL:DL(FeatExtr)	20490	2277	2811	0.1341
TL:DL(FeatExtr)	22767	2530	2811	0.1282
TL:ML(FeatExtr)	2277	253	2811	0.191
TL:ML(FeatExtr)	4553	506	2811	0.1808
TL:ML(FeatExtr)	6830	759	2811	0.1724
TL:ML(FeatExtr)	9107	1012	2811	0.168
TL:ML(FeatExtr)	11383	1265	2811	0.1665
TL:ML(FeatExtr)	13660	1518	2811	0.164
TL:ML(FeatExtr)	15937	1771	2811	0.1589
TL:ML(FeatExtr)	18214	2024	2811	0.1589
TL:ML(FeatExtr)	20490	2277	2811	0.1564
TL:ML(FeatExtr)	22767	2530	2811	0.16
